# Supplementary material for: Response to mechanical loading in rat Achilles tendon healing is influenced by the microbiome
Source: PLoS One. 2020 Mar 10;15(3):e0229908. doi: 10.1371/journal.pone.0229908 (PMC7064237; doi:10.1371/journal.pone.0229908)
Supplement: S1 Dataset — Data are from each rat. (XLSX) [file pone.0229908.s001.xlsx]

## Sheet: Mechanics results
ID	PLACE	Staph. Growth	Clean (1) or dirty room(2)	TREATMENT	CALLUS WIDTH	CALLUS DEPTH	TRANVERSE AREA	STUMP LENGTH	PEAK FORCE	STRESS	STIFFNESS	Estimation of elastic modulus	ENERGY 0%	SPECIFIC STIFFNESS
AT 731	SOPF clean	none	1	Full loading	6.67	3.72	19.4777	8.33	31.28	1.60594	5.51	2.35645	61.79	0.282887
AT 732	SOPF clean	none	1	Botox	5.49	3.04	13.1013	3.88	8.389	0.640316	1.773	0.525079	10.5	0.13533
AT 733	SOPF clean	none	1	Full loading	5.52	3.71	16.0762	10.7	23.87	1.48481	3.183	2.11855	51.86	0.197995
AT 734	SOPF clean	none	1	Full loading	5.07	4.03	16.0392	9.77	26.67	1.6628	2.335	1.42232	89.53	0.145581
AT 735	SOPF clean	none	1	Full loading	5.93	3.93	18.2943	9.6	29.69	1.62291	3.349	1.7574	81.14	0.183062
AT 736	SOPF clean	none	1	Full loading	4.23	3.18	10.5593	10.7	16.4	1.55313	1.698	1.72062	35.55	0.160805
AT 737	SOPF clean	none	1	Full loading	6.98	3.93	21.5336	10.61	29.25	1.35834	3.988	1.96496	72.84	0.185199
AT 738	SOPF clean	none	1	Full loading	4.59	4.27	15.3855	10.45	27.75	1.80365	2.63	1.78633	81.25	0.170941
AT 739	SOPF clean	none	1	Botox	5.64	2.62	11.5998	4.2	9.102	0.78467	1.873	0.678168	12.2	0.161468
AT 740	SOPF clean	none	1	Botox	4.42	2.93	10.1662	2.61	7.201	0.708326	1.479	0.379707	10.67	0.145482
AT 741	SOPF clean	none	1	Full loading	5.81	4.13	18.8363	9.45	27.53	1.46154	3.674	1.84321	80.99	0.195049
AT 742	SOPF clean	none	1	Full loading	5.58	3.43	15.0244	9.02	27.78	1.84899	3.222	1.93435	85.79	0.214451
AT 743	SOPF clean	none	1	Botox	4.47	3.01	10.5619	4.1	17.35	1.64269	3.528	1.36952	23.89	0.33403
AT 744	SOPF clean	none	1	Botox	5.37	3.3	13.911	2.68	6.984	0.502049	1.773	0.341575	9.385	0.127453
AT 745	SOPF clean	none	1	Botox	4.97	3.37	13.1479	3.41	8.267	0.62877	2.34	0.606896	10.75	0.177975
AT 746	SOPF clean	none	1	Botox	2.94	3.16	7.29296	3.53	9.867	1.35295	2.278	1.10262	10.85	0.312356
AT 747	SOPF clean	none	1	Full loading	5.77	3.41	15.4454	10.73	26.48	1.71442	3.556	2.47037	57.95	0.23023
AT 748	SOPF clean	none	1	Full loading	4.89	3.84	14.7404	9.02	30.73	2.08474	4.621	2.8277	78.37	0.313492
AT 749	SOPF clean	none	1	Botox	4.84	3.51	13.3359	3.83	9.507	0.712888	2.329	0.668877	13.42	0.174641
AT 750	SOPF clean	none	1	Botox	3.34	3.05	7.99679	3.33	11.27	1.40931	1.953	0.813262	17.6	0.244223
AT 751	SOPF clean	none	1	Botox	4.71	2.51	9.28035	3.61	9.417	1.01472	1.945	0.756593	12.85	0.209583
AT 752	SOPF clean	none	1	Botox	4.59	2.76	9.94469	3.57	8.429	0.847588	2.343	0.841103	8.504	0.235603
AT 753	SOPF clean	none	1	Full loading	4.74	4.02	14.958	8.68	25.77	1.72282	2.943	1.7078	60.21	0.196751
AT 754	SOPF clean	none	1	Full loading	6.3	5.58	27.5959	10.81	22.06	0.799394	2.893	1.13326	57.77	0.104834
AT 755	SOPF clean	none	1	Botox	4.21	2.26	7.46896	3.62	4.95	0.662743	1.51	0.731855	6.614	0.20217
AT 756	SOPF clean	none	1	Botox	3.19	3.06	7.6627	3.69	11.15	1.4551	2.54	1.22315	14.19	0.331476
AT 757	SOPF clean	none	1	Botox	5.39	3.04	12.8627	2.94	11.1	0.862961	2.439	0.557477	16.91	0.189618
AT 758	SOPF clean	none	1	Botox	4.48	3.4	11.9571	3.84	12.28	1.027	2.609	0.837874	17.23	0.218196
AT 759	SOPF clean	none	1	Full loading	5.88	3.05	14.0782	10.59	28.43	2.01944	3.669	2.75992	82.78	0.260616
AT 760	SOPF clean	none	1	Full loading	5.66	3.14	13.9513	10	27.31	1.95752	2.987	2.14101	76.13	0.214101
AT 767	SOPF cont co-housed	2	2	Botox	5.07	2.52	10.0295	3.83	8.088	0.806423	1.901	0.725943	9.872	0.189541
AT 769	SOPF cont co-housed	3	2	Botox	5.15	3.16	12.7751	4.32	14.87	1.16398	2.524	0.853511	25.21	0.197572
AT 771	SOPF cont co-housed	3	2	Full loading	6.41	3.34	16.8064	9.75	21.17	1.25964	1.902	1.10342	77.11	0.113171
AT 773	SOPF cont co-housed	2	2	Full loading	6.33	3.22	16.0003	11.41	30.21	1.88808	4.18	2.9808	64.96	0.261244
AT 775	SOPF cont co-housed	2	2	Botox	3.77	2.53	7.48741	3.91	6.49	0.866789	1.444	0.754071	8.391	0.192857
AT 777	SOPF cont co-housed	2	2	Botox	5.18	3.34	13.5814	3.03	9.912	0.729819	1.858	0.414517	15.96	0.136804
AT 779	SOPF cont co-housed	3	2	Full loading	5.58	3.82	16.7327	10.15	25.43	1.51977	3.656	2.21771	52.64	0.218494
AT 781	SOPF cont co-housed	3	2	Full loading	5.14	3.51	14.1625	9.82	28.23	1.99329	4.06	2.81512	79.6	0.286673
AT 783	SOPF cont co-housed	0	2	Botox	4.51	2.89	10.2316	3.53	8.033	0.785116	1.657	0.57168	12.04	0.161949
AT 785	SOPF cont co-housed	3	2	Botox	4.98	2.75	10.7506	3.81	6.05	0.562761	1.052	0.372828	8.146	0.0978552
AT 787	SOPF cont co-housed	1	2	Botox	4.71	2.81	10.3896	4	10.14	0.97598	2.198	0.846235	13.94	0.211559
AT 789	SOPF cont co-housed	1	2	Botox	3.59	3.01	8.48263	4.1	9.34	1.10107	2.036	0.984081	11.15	0.24002
AT 791	SOPF cont co-housed	1	2	Full loading	6.84	3.8	20.4037	10.73	27.12	1.32917	2.771	1.45723	71.32	0.135809
AT 793	SOPF cont co-housed	1	2	Botox	4.45	2.63	9.18725	3.78	12.35	1.34425	2.074	0.853326	18.79	0.225748
AT 795	SOPF cont co-housed	3	2	Full loading	6.04	3.4	16.1208	11.76	34.92	2.16615	4.567	3.3316	85.42	0.283299
AT 797	SOPF cont co-housed	3	2	Full loading	6.01	3.45	16.2766	10.89	25.97	1.59554	4.396	2.94118	69.74	0.270081
AT 799	SOPF cont co-housed	3	2	Full loading	6.14	3.94	18.9904	8.21	29.41	1.54868	3.946	1.70595	70.43	0.207789
AT 801	SOPF cont co-housed	3	2	Full loading	6.6	3.42	17.719	10.12	22.68	1.27998	3.368	1.92359	47.28	0.190078
AT 803	SOPF cont co-housed	3	2	Botox	5.2	2.93	11.9603	3.99	8.41	0.703162	1.847	0.616168	9.583	0.154428
AT 805	SOPF cont co-housed	1	2	Botox	5.17	3.38	13.7176	3.87	9.49	0.691814	2.545	0.717996	12	0.185529
AT 807	SOPF cont co-housed	3	2	Full loading	5.36	3.36	14.1375	11.6	30.81	2.1793	3.284	2.69456	77.71	0.232289
AT 809	SOPF cont co-housed	2	2	Full loading	5.13	3.55	14.296	11.96	36.17	2.53007	4.162	3.48191	98.61	0.29113
AT 811	SOPF cont co-housed	3	2	Full loading	6.12	3.32	15.9499	9.9	39.82	2.49656	3.189	1.97939	1.398	0.199938
AT 813	SOPF cont co-housed	3	2	Full loading	6.69	4.39	23.0547	8.76	25.26	1.09565	3.27	1.24249	79.69	0.141836
AT 815	SOPF cont co-housed	3	2	Full loading	5.37	5.18	21.836	8.6	35.55	1.62804	4.496	1.77072	87.56	0.205898
AT 817	SOPF cont co-housed	3	2	Full loading	7.34	4.55	26.2166	11.03	44.38	1.69282	4.306	1.81164	122.1	0.164247
AT 819	SOPF cont co-housed	0	2	Botox	4.86	2.48	9.46145	5.13	8.418	0.889716	1.959	1.06217	10.53	0.207051
AT 821	SOPF cont co-housed	2	2	Botox	4.43	2.67	9.28506	5.06	7.221	0.777701	1.4	0.762946	12.42	0.15078
AT 823	SOPF cont co-housed	3	2	Botox	4.9	2.79	10.7317	3.72	7	0.652271	1.688	0.585121	11.37	0.157291
AT 825	SOPF cont co-housed	1	2	Botox	3.93	2.58	7.95943	3.94	10.56	1.32673	1.918	0.94943	17.59	0.240972
excluded due contamination score

## Sheet: Gut microbiota
	SOPF Contaminated
	total amount of bacteria/g	Escherichia coli	Staphylococcus aureus	Staphylococcus spp	Enterococcus spp
AT771/21	40000000	36000	280000	< 100	140000
AT795/33	42000000	1600000	1600000	< 100	160000
AT801/36	40000000	44000	320000	< 100	2000000
AT809/40	90000000	460000	140000	< 100	240000
AT791/31	70000000	28000	300000	< 100	3600000
Average	56400000	433600	528000	< 100	1228000
	SOPF Clean
	total amount of bacteria/g	Escherichia coli	Staphylococcus aureus	Staphylococcus spp	Enterococcus spp
AT771/21	100000000	< 100	< 100	2800	3100000
AT795/33	410000000	< 100	< 100	380	1500000
AT801/36	140000000	< 100	< 100	400	920000
AT809/40	160000000	< 100	< 100	< 100	5700000
AT791/31	470000000	< 100	< 100	6200	110000
Average	256000000	< 100	< 100	2445	2266000
